# Supplementary material for: Enhancement of Piezoelectric Properties of Flexible Nanofibrous Membranes by Hierarchical Structures and Nanoparticles
Source: Polymers (Basel). 2022 Oct 11;14(20):4268. doi: 10.3390/polym14204268 (PMC9609935; doi:10.3390/polym14204268)
Supplement: Supplementary file 1 [file polymers-14-04268-s001.zip]

Archive with 1 entries (1 files):
- Movie S1Video with 9 commercial LEDs were lit up by tapping P-PVDF-ZnO PENG.mp4
